# Supplementary material for: Characterization of an Aedes ADP-Ribosylation Protein Domain and Role of Post-Translational Modification during Chikungunya Virus Infection
Source: Pathogens. 2023 May 16;12(5):718. doi: 10.3390/pathogens12050718 (PMC10223269; doi:10.3390/pathogens12050718)
Supplement: Supplementary file 1 [file pathogens-12-00718-s001.zip]

Archive with 1 entries (1 files):
- pathogens-2265931-supplementary.pdf
